# Supplementary material for: Construction of Red Fox Chromosomal Fragments from the Short-Read Genome Assembly
Source: Genes (Basel). 2018 Jun 20;9(6):308. doi: 10.3390/genes9060308 (PMC6027122; doi:10.3390/genes9060308)
Supplement: Supplementary file 1 [file genes-09-00308-s001.zip]

Archive with 4 entries (4 files):
- TableS1.xlsx
- TableS2.xlsx
- TableS3.xlsx
- TableS4.xlsx
