# Supplementary material for: Construction of Red Fox Chromosomal Fragments from the Short-Read Genome Assembly
Source: Genes (Basel). 2018 Jun 20;9(6):308. doi: 10.3390/genes9060308 (PMC6027122; doi:10.3390/genes9060308)
Supplement: Supplementary file 1 [file genes-09-00308-s001.zip › TableS1.xlsx]

## Sheet: Data
Table S1. Libraries used in assembly of the fox genome. The read lengths and insert sizes of the libraries produced for the de novo assembly of the red fox genome [12,13] are indicated. The libraries were aligned onto the 500 largest scaffolds in the original red fox genome assembly, and insert size statistics were estimated with Picard for each library.
Library Name	Number of Read Pairs	Total Gbp	Expected Insert Size	Read Length	Mapping to vv2.2				Mapping to vv2.4
					Mean Insert Size	Standard Deviation	Number of Reads Pairs	Percent of All Read Pairs	Mean Insert Size	Standard Deviation	Number of Reads Pairs	Percent of All Read Pairs
SZAXPI000586-5	177374727	71.87	170	100	155.23	15.72	171630173	0.967613	155.208	15.7547	171269974	0.965583
SZAXPI000594-5	181966599		170	100	152.39	13.4	176805681	0.971638	152.374	13.4351	176426264	0.969553
SZAXPI008070-166	149050825	44.72	250	150	220.7	12.33	145081376	0.973368	220.678	12.4539	144769533	0.971276
SZAXPI000585-11	58782322	43.33	500	100	464.24	18.39	56227846	0.956543	464.225	18.376	56170613	0.95557
SZAXPI000593-11	157853585		500	100	461.36	18.25	150962508	0.956345	461.348	18.2419	150808738	0.955371
SZAMPI008069-169	162541305	48.76	800	150	785	32.75	152456213	0.937954	784.929	33.2044	152244887	0.936654
VULgnsDBDDWAAPEI-21	191801355	47.52	2000	49	2362.02	178.33	98237877	0.512186	2362.11	178.696	98170138	0.511832
VULgnsDBEDWAAPEI-31	191940828		2000	49	2045.96	188.07	102677688	0.534944	2046	188.403	102600819	0.534544
VULgnsDBFDWAAPEI-16	101177214		2000	49	2265.11	171.51	50008253	0.494264	2265.17	172.07	49967829	0.493864
VULgnsDBDDLAAPEI-95	196209535	38.12	5000	49	4967.83	318.65	113990156	0.580961	4965.65	320.161	113960134	0.580808
VULgnsDBFDLAAPEI-87	192784926		5000	49	5520.72	351.67	115842656	0.600891	5520.4	353.709	115829397	0.600822
VULgnsDBGDLAAPEI-34	184224981	18.05	6000	49	5942.2	388.64	103841829	0.563669	5942.01	390.016	103870010	0.563822
VULgnsDBDDTAAPEI-95	195151908	37.18	10000	49	10764.8	1267.83	107105965	0.548834	10764.7	1271.15	107174914	0.549187
VULgnsDBFDTAAPEI-35	184246506		10000	49	10905.7	1377.52	82021752	0.445174	10905.7	1380.36	82115904	0.445685
VULgnsDBEDUABPEI-17	176716854	17.32	20000	49	21551.8	5462.3	29164814	0.165037	21560.8	5466.43	29623344	0.167632
