# Supplementary material for: Construction of Red Fox Chromosomal Fragments from the Short-Read Genome Assembly
Source: Genes (Basel). 2018 Jun 20;9(6):308. doi: 10.3390/genes9060308 (PMC6027122; doi:10.3390/genes9060308)
Supplement: Supplementary file 1 [file genes-09-00308-s001.zip › TableS2.xlsx]

## Sheet: Data
Table S2. Assignment of fragments spanning the fox evolutionary breakpoints with dog. The RACA fragments comprising the four dog chromosomes that do not map in a single syntenic block to fox (CFA 1, 13, 18 and 19) were compared against previous characterization of the breakpoints [41]. All fragments but one fell entirely within or were anchored inside regions previously assigned unambiguously to …
Dog Chromosome	Positions Unassigned to a Fox Syntenic Block [41]	RACA Fragment Name	Syntenic Position on Dog Chromosome		Fox Chromosomal Fragment
CFA 1	24,600,000 - 25,700,000	1a	209340	423404	5pp
			24994866	25534824	5pp
		1b	465629	24988836	5pp
		1c	25579247	69541906	1p
		1d	69659807	69754096	1p
		1e	69756922	72237817	1p
		1f	72237817	78621046	1p
		1g	78621949	100424799	1p
		1h	100478841	104098625	1p
		1i	104125794	104366588	1p
		1j	104557942	112498766	1p
		1k	112519764	122678536	1p
CFA 13	37,800,000 - 38,600,000	13a	4295	38258211	13p
		13b	38277954	63160442	2pp
		13c	63181307	63241902	2pp
CFA 18	24,400,000 - 26,000,000	18a	29098	25259332	5qt
		18b	25332083	40355235	5qp
		18c	40418965	40503447	5qp
		18d	40660050	55662010	5qp
CFA19	18,800,000-22,100,000	19a	100	19878341	4pt
		19b	20333685	53741241	5pt
