# Supplementary material for: Construction of Red Fox Chromosomal Fragments from the Short-Read Genome Assembly
Source: Genes (Basel). 2018 Jun 20;9(6):308. doi: 10.3390/genes9060308 (PMC6027122; doi:10.3390/genes9060308)
Supplement: Supplementary file 1 [file genes-09-00308-s001.zip › TableS3.xlsx]

## Sheet: Data
Table S3. Marker Positions. This file contains the cM positions of the 373 dog-derived microsatellite markers on the red fox chromosomes, according to four previously published maps, as well as the associated positions on the dog chromosomes (Kukekova et al. 2007, 2011, 2012; Nelson et al. 2017). It also contains the position in the red fox genome assembly as mapped with Bowtie2, including the sc…
fox chromosome	Marker	Kukekova 2007 (LOD 2)	Kukekova 2011 (LOD 2)	Kukekova 2012 (LOD 2)	Nelson 2017 (comprehensive)	canFam3 chromosome	canFam3 position	VVU Fragm	VVU pos	scaffold	scaff position	RACA Fragment	RACA position
VVU01	CM1.122		0	0	0	1	120016666	1p	2822704	scaffold81	7498487	1k	7498487
VVU01	CM1.119c		7.2	7.3	7.145	1	116860966	1p	5969000	scaffold81	4352191	1k	4352191
VVU01	REN229P15	0	10.2	10.6	9.744	1	114817714	1p	7998913	scaffold81	2322280	1k	2322280
VVU01	FH2598	6.2	15.6	16.5		1	109126875	1p	13729465	scaffold102	4661028	1j	4661327
VVU01	FH2774	13	24.2	25.1	24.194	1	101817252	1p	20789785	scaffold207	546379	1h	1274307
VVU01	FH2793	20.7	30.5	31	29.57	1	94775239	1p	27970587	scaffold38	16322060	1g	16322338
VVU01	REN47D17	31.8	39.3	39		1	82924806	1p	39981829	scaffold38	4311095	1g	4311095
VVU01	FH2309					1	82704632	1p	40202747	scaffold38	4090175	1g	4090175
VVU01	VV0088			50.2	46.895	1	68023936	1p	55130979	scaffold98	6641530	1c	42668694
VVU01	C01.251	51.2	54.6	54.6	49.815	1	60933622	1p	62245741	scaffold41	10462571	1c	35553930
VVU01	C02509	51.9	55.2	55.1		1	59285586	1p	63894856	scaffold41	12111686	1c	33904816
VVU01	C01.424	54.6	57.6	56.9		1	55746307	1p	67529019	scaffold120	204649	1c	30270654
VVU01	DGN3	56.7	59.6	58.8		1	53148845	1p	70153335	scaffold120	2828921	1c	27646334
VVU01	FH3370	61.9	64.2	63.3		1	46562193	1p	76830240	scaffold158	2885630	1c	20969432
VVU01	REN112I02	62.3	64.7	63.6	57.375	1	45618196	1p	77776513	scaffold158	3831903	1c	20023163
VVU01	FH3300	63.7	66.3	65.2		1	36817801	1p	86630973	scaffold27	11168699	1c	11168699
VVU01	REN162B09					1	34460430	1p	88970287	scaffold27	8829212	1c	8829383
VVU01	FH3922		67.6	67.3	61.047	1	32283921	1p	91139884	scaffold27	6659459	1c	6659787
VVU01	REN135K06	64.2				1	27254894	1p	96126889	scaffold27	1672783	1c	1672783
VVU01	FH2790					33	2566419	1q	2733599	scaffold7	2733401	12_33	101890254
VVU01	FH3608	65.6	68.8			33	9648763	1q	9857450	scaffold7	9857450	12_33	94766406
VVU01	FH2507	66.4	69.8			33	14471775	1q	14709710	scaffold7	14709710	12_33	89914149
VVU01	FH2361					33	16117370	1q	16341542	scaffold7	16341542	12_33	88282313
VVU01	REN98D17		70.6			33	21514985	1q	21748275	scaffold7	21748275	12_33	82875585
VVU01	REN186B12					33	23926449	1q	24162073	scaffold7	24162073	12_33	80461782
VVU01	REN291M20		67.6			33	24223217	1q	24461257	scaffold7	24461145	12_33	80162596
VVU01	FH2165	68.5	72.4			33	29572699	1q	29828466	scaffold7	29828466	12_33	74795393
VVU01	VV1132			69.7	63.537	12	2013962	1q	33707066	scaffold7	33707066	12_33	70916791
VVU01	FH2152	75	76.7	73.8	67.034	12	11091219	1q	42711856	scaffold8	8797369	12_33	61912001
VVU01	VV1145				67.449	12	11765000	1q	43379193	scaffold8	9465021	12_33	61244664
VVU01	REN194P02		81	78.5		12	15222033	1q	46849273	scaffold8	12935101	12_33	57774584
VVU01	FH3711	84	84.8	82.6	76.413	12	20886847	1q	52534370	scaffold8	18619998	12_33	52089484
VVU01	FH2054		85.5	83.4		12	21279639	1q	52922509	scaffold8	19008137	12_33	51701346
VVU01	VV1171			87.3	81.441	12	31477857	1q	63238413	scaffold8	29324041	12_33	41385444
VVU01	VV1172				81.578	12	32365065	1q	64125163	scaffold8	30210791	12_33	40498694
VVU01	VV1182			92.3	84.967	12	40241592	1q	72007265	scaffold65	4987159	12_33	32616590
VVU01	FH3591	95.9	93.6	92.5	85.405	12	41550479	1q	73284757	scaffold65	6264252	12_33	31339097
VVU01	VV1187			95.6	87.393	12	43393087	1q	75124858	scaffold65	8104752	12_33	29498998
VVU01	REN89A22					12	44505045	1q	76238093	scaffold65	9217987	12_33	28385763
VVU01	FH1040	104.1	102.5			12	52326770	1q	84099476	scaffold44	3369774	12_33	20524378
VVU01	VV1201			103.2	95.317	12	52977223	1q	84767009	scaffold44	4037307	12_33	19856848
VVU01	FH3116	114.7	113.9	113.4	105.093	12	61917100	1q	93771985	scaffold55	1620195	12_33	10851871
VVU01	VV1218			121.5	113.23	12	66785769	1q	98734368	scaffold55	6582578	12_33	5889489
VVU01	VV1221			126	117.005	12	69384366	1q	101416303	scaffold55	9264513	12_33	3207554
VVU02	FH3359	0	0	0	0	9	7461953	2pt	8168646	scaffold32	9699571	9a	9699571
VVU02	REN198P23					9	14961181	2pt	11918493	scaffold32	5949721	9a	5949721
VVU02	FH2263	15.8	16.3	16.1	16.142	9	13295475	2pt	13598830	scaffold32	4269384	9a	4269384
VVU02	FH2186	30.5	39.6	36.7	30.719	9	31474119	2pt	31683728	scaffold21	10058348	9c	13491317
VVU02	REN278L10	36.4	53.1	47	37.236	9	44816787	2pt	45104081	scaffold122	4037740	9c	26911670
VVU02	AHT121		62	54.7	44.266	13	48689042	2pp	14690480	scaffold47	11838134	13b	14495979
VVU02	REN166I13					13	45671476	2pp	17738132	scaffold125	4941143	13b	17543631
VVU02	REN227M12	46.2				13	42432979	2pp	20946247	scaffold125	1733112	13b	20751746
VVU02	FH2274			56.8		2	4159948	2q	4328280	scaffold35	4327842	2a	4328280
VVU02	FH2890				44.643	2	17781958	2q	9129729	scaffold35	5477458	2b	3237679
VVU02	FH3006		63.3			2	8477723	2q	11931973	scaffold101	1728753	2b	6039923
VVU02	REN150M24	52.2	69	61.6		2	36008389	2q	35836580	scaffold5	17808646	2c	17808949
VVU02	FH2613	53.5	69.9	62.5	52.472	2	41317528	2q	41208918	scaffold5	23181125	2c	23181287
VVU02	REN70M14	58	74.4	66.6	55.909	2	50566615	2q	50481585	scaffold5	32453954	2c	32453954
VVU02	FH2608	67.5	83.2	75.9	66.789	2	62696011	2q	62783373	scaffold88	4019849	2f	4865486
VVU02	C02.894	81	95.6	87.1	75.544	2	69663415	2q	69865486	scaffold104	4755544	2f	11947599
VVU02	FH2132	88.7	100.6	92.1	80.578	2	73046877	2q	73304192	scaffold104	1316839	2f	15386305
VVU02	AHT111	90.2	103.4	95.5	84.59	2	75454260	2q	75762727	scaffold93	1492916	2f	17844840
VVU02	REN315H04	107.5	121.1	112.5	100.117	2	84054711	2q	84646151	scaffold89	1483289	2f	26728264
VVU03	REN85C13		12.6			36	13647232	3pt	13877844	scaffold16	10541649	36	13877844
VVU03	REN179H15				9.438	36	13679231	3pt	13910176	scaffold16	10509135	36	13910176
VVU03	FH3767	14.7	20.4	12.1	12.088	36	13774688	3pt	14011141	scaffold16	10408455	36	14011141
VVU03	FH3865	22.1	26.7	20.2	19.843	36	20265079	3pt	20560394	scaffold16	3859207	36	20560394
VVU03	FH2998	25.8	33	25.5	25.368	36	25049209	3pt	25416190	scaffold152	996473	36	25416190
VVU03	REN314H10	34.9	42.7	38.1		34	39721443	3pp	2469831	scaffold67	10112626	34b	2469831
VVU03	FH3836					34	31905234	3pp	10424171	scaffold67	2158288	34b	10424171
VVU03	REN53L08	42.1	50.1	45.8		34	26583342	3pp	15892104	scaffold124	3406894	34b	15892104
VVU03	REN266K05	44	52.6	48.2	49.204	34	18975881	3pp	23634300	scaffold64	6609769	34b	23634300
VVU03	REN64E19	44.9	53.7	49.5	52.008	34	16766579	3pp	25852439	scaffold64	4391941	34b	25852439
VVU03	AHTH163				53.776	34	10686278	3pp	31870151	scaffold163	1561823	34a	10693175
VVU03	REN160M18		57.7	54.6		34	4366224	3pp	38195629	scaffold139	3747154	34a	4367699
VVU03	FH3820			54	55.435	34	1045141	3pp	41457926	scaffold206	1542634	34a	1105403
VVU03	ELN				58.749	6	6330443	3q	6089090	scaffold165	3516707	6a	18621654
VVU03	FH2576	45.6	57.4	54.3	59.695	6	8058528	3q	7807471	scaffold165	1798329	6a	16903276
VVU03	FH2561				59.946	6	12526843	3q	12377180	scaffold86	8614478	6a	12333565
VVU03	FH3933					6	21773560	3q	21697979	scaffold185	706200	6a	3012767
VVU03	REN149M14	55.6	60.1	57	62.012	6	28287858	3q	28342111	scaffold45	9627888	6b	9627888
VVU03	FH2164	62.4	64.4	60.9	65.305	6	36381979	3q	36475919	scaffold45	1494078	6b	1494078
VVU03	FH2119	65.3	68.1	64.8	69.373	6	46148554	3q	46346633	scaffold22	12359273	6d	32006408
VVU03	FH2370	72.7	75.5	72.3	77.92	6	55313338	3q	55670162	scaffold22	3035743	6d	22682878
VVU04	FH3969	0	0	0	0	19	1428542	4pt	1545076	scaffold154	506918	19a	1545076
VVU04	CM19.8b		21.7	20.5	17.914	19	5539679	4pt	5778809	scaffold103	73517	19a	5778809
VVU04	FH2380	19.2	29.6	29.9	28.32	19	8217100	4pt	8479280	scaffold103	2773817	19a	8479280
VVU04	CM19.12		38.5	36.4		19	9188361	4pt	9450277	scaffold103	3744985	19a	9450277
VVU04	CM19.13a	22.2	46.9	43.8	33.56	19	10192849	4pt	10440571	scaffold103	4735279	19a	10440571
VVU04	CM19.18		54.1	51.1	41.089	19	14966556	4pt	15222190	scaffold130	4498107	19a	15222190
VVU04	DTR19.31	33.1	55.9	52.9		19	15093305	4pt	15346165	scaffold130	4374276	19a	15346165
VVU04	CPH8	36.1	58	55.1		19	16558426	4pt	16852877	scaffold130	2867512	19a	16852877
VVU04	FH3834	38	59.8	56.9	46.11	19	17989215	4pt	18339092	scaffold130	1381488	19a	18339092
VVU04	FH3635					32	17033107	4pp	22026507	scaffold115	1964005	32a	21914553
VVU04	FH2875		72.5	69.3	58.608	32	12330752	4pp	26759772	scaffold28	2393189	32a	26647818
VVU04	CPH2		73.3	69.7	58.979	32	6691146	4pp	32390989	scaffold28	8024306	32a	32279035
VVU04	REN303C04					4	4004020	4q	3924398	scaffold73	6441308	4	3924398
VVU04	FH2773					4	6004304	4q	5915412	scaffold73	4450102	4	5915412
VVU04	FH3310	50.6	74.2	70.7	59.761	4	17063662	4q	17158506	scaffold100	6792306	4	17158506
VVU04	FH2776					4	34288207	4q	34528072	scaffold3	15427838	4	34528072
VVU04	FH2412	58.8	82.7	78.3	66.467	4	37830829	4q	38053639	scaffold3	18953603	4	38053639
VVU04	CM4.45				70.588	4	42032109	4q	42298006	scaffold3	23197970	4	42298006
VVU04	CM4.46		86	82.5	71.275	4	43048884	4q	43327120	scaffold3	24227084	4	43327120
VVU04	REN195B08	74.7	99.5	95.4	84.234	4	57136668	4q	57490224	scaffold3	38390080	4	57490224
VVU04	REN160J02					4	66383953	4q	66822047	scaffold132	438628	4	66822047
VVU04	FH2097	85.9	111.2	107.2	96.599	4	68706983	4q	69119291	scaffold128	1858012	4	69119291
VVU04	AHT103					4	72141536	4q	72609107	scaffold128	5348025	4	72609107
VVU04	G07704	93.9	122.5	116.6	106.021	4	76407482	4q	76925654	scaffold54	12145212	4	76925654
VVU04	VV0481			122.2	110.664	4	79973378	4q	80545072	scaffold54	8525685	4	80545072
VVU04	FH2457	107.5	143	140		4	85028170	4q	85726686	scaffold54	3344178	4	85726686
VVU05	REN91I14	0	0	0	0	19	27017105	5pt	6835835	scaffold116	6835835	19b	6835835
VVU05	CM19.34		7.5	10	10.271	19	31146538	5pt	11132203	scaffold141	907012	19b	11132203
VVU05	CM19.34b		7.7	10.2	10.501	19	31292393	5pt	11278467	scaffold141	760715	19b	11278467
VVU05	CM19.36		10.9	13.3	13.829	19	33279656	5pt	13325606	scaffold114	1286000	19b	13325606
VVU05	CM19.38		13.2	15.6	16.349	19	35440673	5pt	15465400	scaffold114	3425794	19b	15465400
VVU05	PEZ3	11.1	20	22.4	24.159	19	39720369	5pt	19842996	scaffold211	613402	19b	19842996
VVU05	FH3868	16.3	26.5	29.3	30.69	19	47486975	5pt	27229592	scaffold69	3731866	19b	27229592
VVU05	FH3413	25	33.1	35.8	36.036	1	21746215	5pp	4161190	scaffold26	3361543	1b	3361810
VVU05	FH3603					1	12012969	5pp	14022893	scaffold26	13223513	1b	13223513
VVU05	FH2452	32.6	38.7	40.3		1	7335156	5pp	18739972	scaffold26	17940592	1b	17940592
VVU05	FH3325					1	2612699	5pp	23449172	scaffold26	22649460	1b	22649792
VVU05	REN47J11					18	42295332	5qp	13660009	scaffold50	815180	18d	13660009
VVU05	FH3010	36.2	40.7	42	40.497	18	41845992	5qp	14113119	scaffold50	361872	18d	14113053
VVU05	FH3815	42.1	45.4	46.3		18	29484474	5qp	26574517	scaffold9	25688235	18b	10995914
VVU05	FH2766	48.4	49.3	49.8	47.105	38	3348911	5qp	34189095	scaffold9	18073656	38a	3375106
VVU05	Ren02C20	52.1	52.2	53	50.641	38	12264665	5qp	43191388	scaffold9	9071073	38a	12377399
VVU05	REN183B03	66.2	66.9	69	65.282	18	21513344	5qt	3917921	scaffold57	7264642	18a	21799403
VVU05	VV1635			73.9	73.308	18	17061420	5qt	8423930	scaffold57	2758746	18a	17293394
VVU05	VV1629			85.4	81.339	18	11949776	5qt	13551353	scaffold191	605564	18a	12165971
VVU05	FH2834	81	82.4	82.9	86.115	18	9454744	5qt	16100900	scaffold61	1943610	18a	9616422
VVU06	REN49F22	0	0	0		22	998285	6p	953241	scaffold243	687393	22	60696593
VVU06	REN42F10	8.9	7.7	7.2	0	22	4502599	6p	4619214	scaffold134	2978352	22	57030621
VVU06	REN262G14					22	9965998	6p	9982600	scaffold79	2627998	22	51667233
VVU06	FH3355	16.4	17.8	19.1	13.27	22	9977426	6p	9993721	scaffold79	2638762	22	51656110
VVU06	VV1926			33.1	25.954	22	17875864	6p	18067341	scaffold127	1009324	22	43582492
VVU06	REN107H05	29.5	35.2	37.8	31.041	22	23480798	6p	23689835	scaffold245	1335479	22	37959997
VVU06	VV1939			42.2	38.221	22	27721506	6p	27901689	scaffold140	2393680	22	33748144
VVU06	REN245C13	41.9	46.7	51.6	48.703	22	47199580	6p	47475672	scaffold48	9057879	22	14174161
VVU06	C22.279					22	49604562	6p	49883113	scaffold48	11465456	22	11766719
VVU06	FH2538					22	57236157	6p	57489941	scaffold74	4159892	22	4159892
VVU06	CM8.12				51.618	8	8612550	6q	8310241	scaffold66	5777595	8a	8310241
VVU06	CPH12					8	12282425	6q	11988613	scaffold66	9455967	8a	11988613
VVU06	CM8.23	44.9	49.7	55		8	20013548	6q	19716092	scaffold178	2208479	8a	19716092
VVU06	CM8.32				55.084	8	28487852	6q	28268736	scaffold34	10409153	8a	28268736
VVU06	CM8.41	51.6	56.4	62.4	61.008	8	37613063	6q	37456400	scaffold34	1221516	8a	37456400
VVU06	FH3330	57.1	63.4	69.5	68.36	8	45368610	6q	45211577	scaffold72	6533391	8a	45211577
VVU06	CM8.54		69.4	76.2	74.885	8	51002189	6q	50859857	scaffold22	19588778	8a	50859857
VVU06	CM8.55		70.1	77	75.626	8	52004177	6q	51893008	scaffold153	801043	8a	51893008
VVU06	REN178J05					8	53989795	6q	53869401	scaffold153	2777436	8a	53869401
VVU06	CM8.63	72.3	82.3	88.7	87.228	8	60261158	6q	60292405	scaffold93	7454739	8a	60292405
VVU06	C08.618	79.9	91.5	97.8	95.426	8	65473824	6q	65631048	scaffold94	574377	8a	65631048
VVU07	REN214L11	0	0	0	0	16	2821015	7p	2788218	scaffold151	3752658	16c	7807323
VVU07	FH2670	7	5	5.5		16	4357964	7p	4363959	scaffold151	2176741	16c	6231580
VVU07	REN199I06	9.6	7.6	8.3		16	5381676	7p	5389703	scaffold151	1151172	16c	5205837
VVU07	CM16.14	13.5	11.2	12.2	11.436	16	7793484	7p	7994430	scaffold168	1453437	16c	2601110
VVU07	CM16.16a		20.6	21.1	21.274	16	13190370	7p	13828339	scaffold198	270902	16e	271163
VVU07	CM16.16b		24.1	23	19.333	16	13460225	7p	14141984	scaffold416	40274	16f	40833
VVU07	REN176D05	34.5	31.3	31.8	31.357	16	18928261	7p	20116629	scaffold15	19552775	16h	35065007
VVU07	REN85N14					16	19275027	7p	20460585	scaffold15	19208909	16h	34721052
VVU07	CM16.25	41.9	37.2	38.1		16	23432994	7p	24541807	scaffold15	15127637	16h	30639828
VVU07	CM16.31	50.2	43.9	45.3	41.021	16	29277598	7p	30358689	scaffold15	9310736	16h	24822947
VVU07	FH2175	52.6	47.3	49.1	45.255	16	31851669	7p	32928979	scaffold15	6740717	16h	22252656
VVU07	REN292N24	59.1	51.8	53.2		16	43819013	7p	44912025	scaffold150	1341188	16h	10269611
VVU07	FH3592	61.9	54.6	55.7	51.344	16	57246833	7p	58515907	scaffold144	3116397	16i	3116704
VVU07	CM14.9a					14	6597565	7q	6673240	scaffold84	5337167	14c	54927846
VVU07	C14.866	62.6	55.2	56.4		14	12674606	7q	12799443	scaffold157	3576010	14c	48801642
VVU07	REN141B14	67.6	58.7	60.5	55.521	14	22586238	7q	22682893	scaffold49	6307321	14c	38918193
VVU07	FH2658	74.6	65	66.6	61.5	14	33740134	7q	33944184	scaffold13	11212343	14c	27656902
VVU07	REN169D01					14	34771770	7q	34988066	scaffold13	10168462	14c	26613021
VVU07	REN289L09	79.6	71.1	72.7	68.317	14	39795711	7q	40048772	scaffold13	5107592	14c	21552314
VVU07	FH2189	104.6	90	90	82.754	14	49252008	7q	49728058	scaffold214	2256866	14c	11873024
VVU07	AHTK207	119.4	101.5	101.5	94.553	14	56692713	7q	57295917	scaffold90	2279029	14c	4305169
VVU08	REN208N23	0	80.7	0	0	27	4660685	8p	4705463	scaffold33	14111603	27	4705463
VVU08	PEZ16	5.2	76.9	4.4	4.412	27	7294974	8p	7382820	scaffold33	11434019	27	7382820
VVU08	CM27.12b		70.8	11.2	11.707	27	9819164	8p	9918434	scaffold33	8898480	27	9918434
VVU08	CM27.16		63.2	18.8	18.966	27	13281267	8p	13394781	scaffold33	5422015	27	13394781
VVU08	REN277O05	16.6				27	14951835	8p	15109440	scaffold33	3707315	27	15109440
VVU08	CM27.18		58.9	22.6	22.848	27	15611497	8p	15784666	scaffold33	3031976	27	15784666
VVU08	CM27.21b		55.7	25.2	25.319	27	18315623	8p	18586621	scaffold33	230256	27	18586472
VVU08	LEI002	27	53.3	27.3	27.025	27	18773098	8p	19054672	scaffold19	237366	27	19054672
VVU08	CM27.22d		48.5	31.5	31.118	27	19032172	8p	19315485	scaffold19	498301	27	19315485
VVU08	CM27.22e		51.4	28.9	27.996	27	19194903	8p	19481457	scaffold19	664273	27	19481457
VVU08	CM27.22		50.3	29.8	28.746	27	19847040	8p	20150358	scaffold19	1333174	27	20150358
VVU08	PEZ18	33.8	39.8	39.4		27	28501718	8p	28962397	scaffold19	10144927	27	28962397
VVU08	PEZ6	37.7			40.081	27	40445873	8p	40755570	scaffold19	21938386	27	40755570
VVU08	REN72K15					27	44651414	8p	44954760	scaffold19	26137372	27	44954760
VVU08	PEZ8		34.3	44.6		17	59483403	8q	5039243	scaffold177	1917268	17d	5039243
VVU08	REN310J13	41.3	32.1	46.8		17	48745184	8q	16026604	scaffold17	15574096	17a	7991427
VVU08	CM17.45	42.8	30.4	48.4	47.009	17	42302960	8q	22497866	scaffold17	9102831	17a	14462689
VVU08	CM17.40	44.2	28.5	51	49.427	17	37708268	8q	27056288	scaffold17	4544412	17a	19021111
VVU08	CM17.35	49.2	24.4	54.6	52.437	17	32303091	8q	32483127	scaffold160	246246	17a	24447950
VVU08	REN294E18	60.8	14.1	62.9	58.424	17	23738302	8q	41097709	scaffold121	2083209	17a	33062532
VVU08	REN85O06					17	23558849	8q	41278138	scaffold121	1902617	17a	33242961
VVU08	FH2321		0	79.3	74.477	17	9428416	8q	55583660	scaffold77	93447	17a	47548483
VVU08	cm17.6			90.9	86.214	17	3086287	8q	62083061	scaffold77	6592971	17a	54047884
VVU09	AHT140		0	0	0	25	46019781	9p	5486139	scaffold58	1195774	25c	26447521
VVU09	FH4027	0	1.9	1.5	1.678	25	45674138	9p	5850061	scaffold58	1559696	25c	26083597
VVU09	FH3627	13.5	13.4	12.9	12.091	25	39238235	9p	12412443	scaffold58	8122078	25c	19521218
VVU09	FH4041	20.1	19.3	19.1	18.135	25	36712079	9p	14958969	scaffold58	10668193	25c	16974689
VVU09	AHTK120	22.9	23	22.6	23.289	25	35439891	9p	16273259	scaffold68	10147899	25c	15660401
VVU09	FH2006	26.8	26.5	26.2		25	34117237	9p	17598670	scaffold68	8822412	25c	14334990
VVU09	FH3327	44.2	41.6	41	40.175	25	24388127	9p	27533537	scaffold137	1112161	25c	4400121
VVU09	FH2526	47.4	45.3	44.6	43.992	25	17224457	9p	34845933	scaffold23	2532796	25a	2533062
VVU09	FH2318	48.2	46.7	45.9	45.259	25	11156702	9p	40943547	scaffold23	8630315	25a	8630676
VVU09	PEZ19	49.1	47.6	46.7	45.825	20	1490670	9q	1511247	scaffold9	30725768	20b	1309989
VVU09	REN55P21		52	51		20	6641018	9q	6670557	scaffold131	2179453	20b	6469299
VVU09	FH2951					20	14461916	9q	14507285	scaffold6	3917117	20b	14306027
VVU09	CPH16	65.1	63.8	62.4	60.173	20	28958763	9q	29187180	scaffold6	18596855	20b	28985922
VVU09	REN93E07	69.3	70.4	68.7		20	35529987	9q	35833063	scaffold6	25242752	20b	35631805
VVU09	VV1816				70.335	20	42390830	9q	42787518	scaffold6	32197350	20b	42586260
VVU09	FH2158	74.2	77	75.2		20	44058927	9q	44480378	scaffold6	33890103	20b	44279120
VVU09	REN114M19	86.9	92.5	89.5	82.979	20	53608834	9q	54090692	scaffold280	243435	20b	53889434
VVU10	CM26.09	0	0	0		26	4897834	10p	5240393	scaffold133	3895360	26a	12155877
VVU10	DTR26.9	5.8	6	6	0	26	8533110	10p	8882787	scaffold159	2732012	26a	8513482
VVU10	AHTK211	12.3	10.5	10.6		26	10792336	10p	11147856	scaffold159	467197	26a	6248413
VVU10	FH3426	18.2	18	18	11.949	26	13073739	10p	13491943	scaffold119	1876609	26a	3904324
VVU10	CM26.20		31	32.4	24.624	26	17339089	10p	17909187	scaffold231	303627	26c	303627
VVU10	CM26.21		29.8	28.4	20.987	26	18078247	10p	18646969	scaffold231	1041409	26c	1041409
VVU10	DGN10	35.5		37.7		26	23019329	10p	23693237	scaffold216	2046064	26d	2046286
VVU10	FH3802					15	1370356	10q	1343175	scaffold184	1216901	15b	63108850
VVU10	REN307J23	31.1				15	21676288	10q	21538742	scaffold10	18211933	15b	42913282
VVU10	REN247M23	37.5	38.8	40.1	32.134	15	23092554	10q	22942097	scaffold10	19615624	15b	41509930
VVU10	FH2535	39.8	42.7	41.8	33.427	15	28146530	10q	27973758	scaffold10	24647285	15b	36478265
VVU10	RVC1	44.7		54.8	42.846	15	37756781	10q	37577340	scaffold96	5204235	15b	26874687
VVU10	REN193M22	49.4				15	42779653	10q	42592378	scaffold96	189332	15b	21859649
VVU10	CM15.47		60.6	62.3	50.483	15	44021479	10q	43830172	scaffold148	1048344	15b	20621855
VVU10	CM15.47b		57.1		52.666	15	44704525	10q	44517585	scaffold148	1735757	15b	19934443
VVU10	FH2088	62				15	50886142	10q	50799917	scaffold126	3038133	15b	13652110
VVU11	VV1900			0	0	21	48585452	11p	2275058	scaffold156	2274855	21	49390279
VVU11	FH2233	0	0	10.3	8.405	21	45588235	11p	5504518	scaffold149	924652	21	46160819
VVU11	REN118B15	18.1	25.5	36.2	35.167	21	35782254	11p	15525928	scaffold71	4955695	21	36139410
VVU11	REN285A14	25.8	30.4	42.1		21	32394932	11p	18978883	scaffold71	8408862	21	32686454
VVU11	REN37A15					21	22593381	11p	28912159	scaffold82	4750097	21	22753179
VVU11	FH2603	37.8	39.9	50.3	48.799	21	17073289	11p	34565978	scaffold110	903207	21	17099359
VVU11	FH2312		41.7	52.2		21	81396	11p	51580389	scaffold13	26268028	21	84942
VVU11	FH2508	40.1			50.411	23	3223219	11q	3247430	scaffold123	3323022	23	3247430
VVU11	FH2626	44	44.6	55.1	53.158	23	16205678	11q	16232760	scaffold59	714120	23	16232760
VVU11	FH3609	53.2	55.9	67.3	66.42	23	32859470	11q	33027161	scaffold113	5765787	23	33027161
VVU11	C23.745					23	38068578	11q	38275841	scaffold155	854190	23	38275841
VVU11	AHTH180	57.8	63.5	73.7	72.59	23	38815432	11q	39037237	scaffold155	93044	23	39037237
VVU11	FH2001	79.4	81.8	92.2		23	47908329	11q	48321451	scaffold117	290182	23	48321451
VVU12	VV1127			0	0	11	72699686	12p	1839250	scaffold43	12312247	11d	1839250
VVU12	VV1118			17.2	15.165	11	65820829	12p	8870572	scaffold43	5280925	11d	8870572
VVU12	VV1112			24.5	24.627	11	60787531	12p	13983296	scaffold43	168201	11d	13983296
VVU12	FH2019	0	0	33.9	33.763	11	53043434	12p	21817200	scaffold97	6668838	11d	21817200
VVU12	FH3393	4.7	4.9	38.9	37.919	11	43601154	12p	31308507	scaffold75	7839433	11d	31308507
VVU12	REN245N06	10.9	10.2	44	43.291	11	36235623	12p	38658052	scaffold37	11929691	11d	38658052
VVU12	CM11.33		13	46.7	46.315	11	30168962	12p	44723226	scaffold37	5865176	11d	44723226
VVU12	FH2004					11	29137470	12p	45760548	scaffold37	4827665	11d	45760548
VVU12	CM11.27		15.7	49.6	49.751	11	24310303	12p	50595572	scaffold18	9690432	11d	50595572
VVU12	REN242K04		20	58.2		11	16225967	12p	58748790	scaffold18	17843795	11d	58748790
VVU12	CM11.13		19.2	52.6	52.45	11	10379361	12p	64599732	scaffold307	164296	11c	386781
VVU12	CM11.15		18.5	52.3	52.129	11	12183946	12p	66552892	scaffold224	1116525	11b	1162845
VVU12	FH4031	14.3	20	53	52.46	11	9407739	12p	67558163	scaffold224	111255	11b	157575
VVU12	CM11.7a					11	4378194	12p	72399920	scaffold112	4598344	11a	4159702
VVU12	REN112C08					35	25947643	12qp	800310	scaffold229	183952	35	800310
VVU12	REN172L08				53.055	35	22881069	12qp	4098297	scaffold31	1456103	35	4098297
VVU12	REN94K23	15.5	21.3	53.5	53.645	35	20517416	12qp	6488471	scaffold31	3846277	35	6488471
VVU12	REN214H22					35	19558631	12qp	7444097	scaffold31	4801610	35	7444097
VVU12	REN282I22		21.3			35	15888008	12qp	11111783	scaffold31	8469447	35	11111783
VVU12	REN01G01	17.1	23	54.2	54.305	35	11181711	12qp	15853208	scaffold31	13211014	35	15853208
VVU12	CM35.13d			54.4	54.472	35	10152184	12qp	16899026	scaffold31	14256623	35	16899026
VVU12	CM35.11b				54.855	35	8840864	12qp	18225162	scaffold31	15582813	35	18225162
VVU12	CM35.9a			55.5	55.409	35	6731209	12qp	20339898	scaffold31	17697493	35	20339898
VVU12	CM35.7a		23.9	56	56.066	35	4081890	12qp	23031127	scaffold174	987201	35	23031127
VVU12	CM35.4a		24.8	56.7	56.216	35	1337093	12qp	25813508	scaffold282	543897	35	25813508
VVU12	CM5.34		27.2	59.1	57.106	5	432065	12qt	333999	scaffold290	333999	5a	333999
VVU12	CM5.41		28.4	60.5	58.896	5	1173738	12qt	1100923	scaffold30	411107	5a	1100923
VVU12	CM5.60		30.3	62.1	59.748	5	3071264	12qt	3059884	scaffold30	2370068	5a	3059884
VVU12	CM5.63		31.1	62.7	60.07	5	3357980	12qt	3359171	scaffold30	2669355	5a	3359171
VVU12	FH3928	22.2	36.9	67.2	63.891	5	6385638	12qt	6406157	scaffold30	5716341	5a	6406157
VVU12	FH3004	28.7	42.7	71.9	67.79	5	11917912	12qt	12051514	scaffold30	11361523	5a	12051514
VVU12	FH3320	33.9	45.2	74.1	69.228	5	13804956	12qt	13941795	scaffold30	13251979	5a	13941795
VVU12	ZUBECA6	38.5	49.6	78.5		5	19768861	12qt	19946016	scaffold62	10527377	5a	19946016
VVU12	REN285I23	40.8	51.7	80.6		5	22231396	12qt	22416717	scaffold62	8056678	5a	22416717
VVU12	FH3702	43.4	53.7	82.5		5	29903740	12qt	30151570	scaffold62	321635	5a	30151570
VVU12	DTR05.8	45	56.5	85.3	79.11	5	37368871	12qt	37918833	scaffold53	7135021	5a	37918833
VVU12	CM5.41b	46	57.5	86	79.765	5	37964993	12qt	38511925	scaffold53	7728113	5a	38511925
VVU12	FH3278		64.8	92.7	85.486	5	50597884	12qt	51315841	scaffold63	4392160	5b	7792950
VVU12	FH3978	52.7				5	51424336	12qt	52169914	scaffold63	5246066	5b	8647023
VVU12	CPH18		65.5	93.5		5	52134711	12qt	52900147	scaffold63	5976233	5b	9377256
VVU12	C05.771	57.1				5	58899117	12qt	59813249	scaffold52	10959395	5b	16290358
VVU12	CM5.627		74	102.8	95.422	5	59716269	12qt	60658125	scaffold52	10114338	5b	17135234
VVU12	REN175P10	65.8	78.2	106.5	99.036	5	65377955	12qt	66359682	scaffold52	4412962	5b	22836791
VVU12	CM5.701			109.3	101.664	5	67142306	12qt	68145847	scaffold52	2626584	5b	24622956
VVU12	REN05D05	71.3	84.9	113.7		5	68366942	12qt	69376897	scaffold52	1395608	5b	25854006
VVU12	CM5.761		89.9	119.4	111.259	5	73123178	12qt	74250222	scaffold93	3889331	5b	30727331
VVU12	C05.377	83.4				5	73855997	12qt	75022795	scaffold93	3117066	5b	31499904
VVU12	FH3089		93	122.3	114.075	5	74481750	12qt	75658389	scaffold13	1753083	5b	32135498
VVU12	CM5.832		95.8	125.4	117.157	5	80268118	12qt	81432709	scaffold87	5043352	5b	37909818
VVU12	CM5.894		104.4	135	126.612	5	86431062	12qt	87712520	scaffold186	2482618	5b	44189629
VVU13	DTR13.6	0	0	0	0	13	25138446	13p	13406028	scaffold14	15760891	13a	13405880
VVU13	FH3619	10	10.1	10.4	11.061	13	19840696	13p	18807618	scaffold14	10359718	13a	18807618
VVU13	REN165L17	17.8	14.7	14.7		13	15463759	13p	23268695	scaffold14	5898523	13a	23268695
VVU13	REN120P21					13	8014163	13p	30786247	scaffold18	8064548	13a	30786247
VVU13	FH3494	21	23.5	22.8		13	2801860	13p	36005324	scaffold18	2845376	13a	36005324
VVU13	FH3082		20.2	19.8		29	37211273	13qp	4525515	scaffold4	36950716	29	36950902
VVU13	CPH9	23.8	25.6	24.8		29	24566056	13qp	17254328	scaffold4	24222087	29	24222087
VVU13	FH2328	25.5	27.4	26.5	23.843	29	16721650	13qp	25075129	scaffold4	16401288	29	16401288
VVU13	REN52D08	29.4	31.8	30.8		29	13860608	13qp	27887646	scaffold4	13588775	29	13588775
VVU13	FH2609	34.2	35.2	34.1		29	2214557	13qp	39304093	scaffold4	2172163	29	2172324
VVU13	FH2973	36.1	38.6	37.3		7	78640311	13qt	2271300	scaffold56	9644165	7c	2271300
VVU13	FH2581	39.8	42.5	41.3	36.561	7	67909819	13qt	13064104	scaffold60	6366934	7c	13064104
VVU13	REN143L20	44.8	46.2	44.3	38.344	7	63535347	13qt	17516251	scaffold60	1914786	7c	17516251
VVU13	REN149P06	50.7	53.8	51.5	45.32	7	46246107	13qt	35057957	scaffold24	14371267	7c	35057957
VVU13	FH2174	57.6	59.6	56.9	50.757	7	33981803	13qt	47375973	scaffold46	6827871	7a	6828607
VVU13	REN162C04	66.2	65.2	63.1	56.369	7	26626233	13qt	54797567	scaffold36	16354223	7a	14250201
VVU13	FH3972	79.1	79.9	80.3	73.179	7	9990768	13qt	71640963	scaffold170	3472311	7a	31093597
VVU14	CM24.48	0	0	0	0	24	45286599	14p	2547399	scaffold109	2547244	24	2547399
VVU14	FH3287	15	14.9	12.9	12.47	24	41521261	14p	6456724	scaffold109	6456453	24	6456724
VVU14	CM24.36b		36.5	34.9	34.073	24	33468258	14p	14714405	scaffold105	576291	24	14714405
VVU14	AHT125	45.8		47.5		24	26887026	14p	21321495	scaffold80	4327697	24	21321495
VVU14	FH2261	51.7	52.5	53.3	51.741	24	18333644	14p	29854366	scaffold92	7521100	24	29854366
VVU14	FH2168	56.8	61.7	60.5	56.382	24	8083995	14p	40178400	scaffold41	8058497	24	40178400
VVU14	AHTH138					24	6245787	14p	41983007	scaffold41	6253890	24	41983007
VVU14	FH3396		56.9	57.1	53.961	3	1677015	14q	1587841	scaffold12	1587602	3a	1587841
VVU14	REN161A12		56.4	56.7	53.508	3	10308802	14q	10256044	scaffold12	10255765	3a	10256044
VVU14	FH2137		60.2	59.4		3	11169204	14q	11110795	scaffold12	11110795	3a	11110795
VVU14	C03.629					3	21694283	14q	21650657	scaffold12	21650657	3a	21650657
VVU14	FH2131	59.9	64.6	62.8		3	26067334	14q	25992874	scaffold28	13197559	3a	25992874
VVU14	FH2541	62	67.2	64.9	60.365	3	38711494	14q	69990961	scaffold2	54036751	3c	6937245
VVU14	REN157C08	66.5	72.9	71		3	51337741	14q	82742339	scaffold2	41285377	3c	19688623
VVU14	FH3464	70.9	76.6	75.3	71.959	3	53801126	14q	85216184	scaffold2	38811338	3c	22162468
VVU14	REN260I04	81.8	89.2	86.7	82.597	3	63720234	14q	95380038	scaffold2	28647518	3c	32326322
VVU14	CPH19	83.6	91.1	89.1		3	65375675	14q	97087169	scaffold2	26940416	3c	34033453
VVU14	PEZ12	84.8	91.9	90.1	85.826	3	67092245	14q	98803981	scaffold2	25223501	3c	35750265
VVU14	FH3377	94	103.7	101.2		3	75924553	14q	107850775	scaffold2	16176937	3c	44797059
VVU14	FH2107	99.6	110.9	107.9	102.11	3	81007774	14q	112995262	scaffold2	11032454	3c	49941546
VVU14	FH2302	109.3	121.5	118.3	113.133	3	88546123	14q	120611116	scaffold2	3416772	28	25005020
VVU15	CM31.39	0	0	0	0	31	36737525	15p	3357357	scaffold182	2421116	31	36599339
VVU15	FH2712	5.4	7.2	6.4	5.715	31	35257139	15p	4888756	scaffold182	889404	31	35067940
VVU15	CM31.350		14.3	13.6	12.491	31	32969944	15p	7477311	scaffold260	94518	31	32479381
VVU15	CM31.30		26.2	25.1	23.17	31	27096847	15p	12571203	scaffold205	1862051	31	27385493
VVU15	CM31.30B	26.3	27.9	26.3	24.548	31	27015103	15p	12653106	scaffold205	1943849	31	27303589
VVU15	CM31.254		34.2	33.6	31.958	31	22468072	15p	17354829	scaffold20	18659476	31	22601864
VVU15	CM31.150		43.8	43.2	41.399	31	12040909	15p	28021352	scaffold20	7992954	31	11935342
VVU15	REN43H24	40.2	46		44.66	31	6738404	15p	33391108	scaffold20	2623200	31	6565588
VVU15	CM31.727			48.3	43.606	31	4268206	15p	35844836	scaffold20	169470	31	4111858
VVU15	CM30.57			46.2	45.761	30	2727488	15q	2652196	scaffold29	2629759	30b	2151682
VVU15	FH3489					30	3275446	15q	3201306	scaffold29	3178869	30b	2700792
VVU15	CM30.11			51.1	50.13	30	8061522	15q	8047754	scaffold29	8025317	30b	7547240
VVU15	CM30.13			48.9	51.763	30	10138111	15q	10145558	scaffold29	10123121	30b	9645044
VVU15	CM30.20	42.9	47.1		52.016	30	17215269	15q	17229020	scaffold75	9768545	30b	16728506
VVU15	FH3632	50	50.1	52.9	53.564	30	30247809	15q	30375357	scaffold1	12998085	30b	29874843
VVU15	CM28.38b			58.3	57.131	28	857695	15q	41405695	scaffold1	24028423	28	41008203
VVU15	CM28.45			58.9	57.791	28	1529279	15q	42076997	scaffold1	24699725	28	40336901
VVU15	CM28.79			60.8	59.322	28	4940186	15q	45488437	scaffold1	29750501	28	36925459
VVU15	FH3963	61.6	61.8	62.3	60.709	28	7170897	15q	47716177	scaffold1	30338315	28	34697721
VVU15	DTRCN14	63.4	63.5	63.2	61.222	28	7957701	15q	48510637	scaffold1	31133165	28	33903263
VVU15	D04504	67.7	57			28	13315277	15q	53919629	scaffold1	36541917	28	28494270
VVU15	FH2585	76.5	86.5	81.2	72.269	28	23015189	15q	63686667	scaffold1	46308841	28	18727233
VVU15	CM28.294		93.9	86.2	77.182	28	26473396	15q	67145713	scaffold1	49768241	28	15268185
VVU16	FH3449	0	0	0	0	37	29157795	16p	1808424	scaffold40	1808424	37	1808424
VVU16	AHT135		1.8	1.9		37	28280114	16p	2713051	scaffold40	2712953	37	2713051
VVU16	CM37.27b		17.2	16.8	18.11	37	24032411	16p	7039623	scaffold40	7039421	37	7039623
VVU16	FH2532	19.6	23.4	23.3	25.13	37	22213561	16p	8896966	scaffold40	8896714	37	8896966
VVU16	FH3423	34.8	36.2	39.2		37	15726321	16p	15520445	scaffold40	15520054	37	15520445
VVU16	H10101		40.4		38.83	37	9688852	16p	21603347	scaffold42	5347063	37	21603347
VVU16	FH3272				39.69	37	2053339	16p	29246209	scaffold42	12989925	37	29246209
VVU16	FH2293	47.2	47.9	61.3	48.23	10	28518949	16q	29318820	scaffold85	7207992	10d	41402839
VVU16	ZUBECA1		63.7	78.1	66.15	10	45534581	16q	46521495	scaffold11	9994565	10d	24200162
VVU16	CM10.50	58.9	65.9	79.8	68.54	10	47166375	16q	48163283	scaffold11	11636353	10d	22558376
VVU16	DTR10.5					10	59285449	16q	60501300	scaffold11	23974094	10d	10220359
VVU16	C04107	82.8	83.4	96.9	85.22	10	61916614	16q	63159291	scaffold11	26632361	10d	7562364
VVU16	C10.602	83.9	84.8	98.1	86.44	10	63142435	16q	64422677	scaffold11	27895747	10d	6298981
VVUX	X_002E				0	X	2962774	X	3017171	scaffold111	253554	Xa	41913094
VVUX	FH2985	0	0		29.7	X	20884439	X	21014661	scaffold25	10734502	Xa	23915604
VVUX	CAMX.01				33.05	X	26653746	X	26816472	scaffold25	4932397	Xa	18113791
VVUX	FH2548	15.3	13.4		34.91	X	30624110	X	30807714	scaffold25	941649	Xa	14122551
VVUX	REN185C11				37.84	X	57797189	X	57878166	scaffold279	11006	Xk	11260
VVUX	FH5197				39.19	X	81953322	X	82124703	scaffold107	4126214	Xp	5574766	18965136
VVUX	FH2584	33.5	31.4		44.21	X	100918458	X	101038497	scaffold147	3795609	Xq	5226719
VVUX	FH5199				49.15	X	106970142	X	107086844	scaffold259	626486	Xr	626701
