# Supplementary material for: Construction of Red Fox Chromosomal Fragments from the Short-Read Genome Assembly
Source: Genes (Basel). 2018 Jun 20;9(6):308. doi: 10.3390/genes9060308 (PMC6027122; doi:10.3390/genes9060308)
Supplement: Supplementary file 1 [file genes-09-00308-s001.zip › TableS4.xlsx]

## Sheet: Data
Table S4. Positions of the fox chromosome fragments in the dog and cat genomes. Syntenic blocks between the dog chromosomes (CanFam3.1), cat chromosomes (FelCat5), and fox chromosome fragments are reported, with the direction and position of the sequence corresponding to each block. Cat fragments shorter than 500 Kbp are included here but are not visualized in Figure 3. Gaps in cat sequence of 0.…
Fox Fragment	Dog Chromosome	Dog Range (Mbp)	Dog Direction	Cat Chromosome	Cat Range (Mbp)	Modification to Cat-Fox-Dog Comparative Karyotype
1p	1*	25.6-122.7	Reverse	E2	20.0-24.0
				D4	0.0-30.8	[47] list as D3, but D4 is also consistent with cat synteny with dog [48]
				B2	107.0-120.7; 121.6-153.5
1q	33	0.0-31.4	Forward	C2	40.5-73.9
	12	0.0-72.5	Forward	B2	31.9-107.0; 120.8-121.0; 153.5-154.2
2pt	9	0.0-61.1	Forward	E1	12.8-62.3
				D4	82.6-96.0
2pp	13*	38.3-63.2	Reverse	B1	145.2-170.8; 203.5-203.6
				B3	0.0-0.3	Addition
2q	2	0.0-85.4	Forward	B4	0.1-33.3
				A1	116.2-140.0
				E2	27.5-37.8
				C1	6.6-24.6
3pt	36	0.0-30.8	Forward	C1	143.5-176.2
3pp	34	0.1-42.1	Reverse	C2	74.5-105.3
				A1	227.4-239.3	Addition
3q	6	0.3-77.6	Forward	E3	0.0-16.0; 19.4-43.0
				C1	54.9-94.0
4pt	19*	0.0-19.9	Forward	B1	84.0-144.6
4pp	32	0.0-38.7	Reverse
4q	4	0.0-88.3	Forward	D2	8.6-48.2
4c		0-88.3	Forward	A1	172.6-227.4
5pt	19*	20.3-53.7	Forward	C1	108.4-143.3
5pp	1*	0.2-25.5	Reverse	B2	121.0-121.6	Addition
				D3	32.4-33.3; 71.5-95.7	[47] list as D4, but D3 is also consistent with cat synteny with dog [48]
5qp	18*	25.3-55.7	Reverse	D1	86.6-116.9
	38	0.0-23.9	Forward	F1	0.0-0.4; 41.3-65.7
5qt	18*	0.0-25.3	Reverse	E3	16.1-16.2	Addition
				A2	64.1-90.3
6p	22	0.0-61.4	Forward	A1	19.2-81.9
6q	8	0.0-73.0	Forward	A2	141.3-141.4	Addition
				A1	88.4-88.9	Addition
				B3	72.1-72.2; 136.1-137.4; 74.2-117.4
				B1	104.6-104.9	Addition
				B3	117.4-136.1; 137.5-148.3
7p	16	0.0-59.1	Forward	A2	62.6-64.1; 150.4-161.9
				B1	7.1-7.2	Addition
				A1	83.1-83.5	Addition
				A2	162.0-169.0
				B1	39.5-49.6; 1.3-29.4
7q	14	0.0-61.0	Forward	A1	88.2-89.8; 83.9-85.0; 82.1-82.7
				A2	140.9-150.4
				E2	23.9-24.0	Addition
				A2	90.3-140.9
8p	27	0.0-45.8	Forward	B4	33.5-84.3
8q	17	0.0-64.2	Reverse	C1	93.8-105.2
				A3	90.1-142.5
9p	25	0.0-51.6	Reverse	C1	207.4-221.4
				B1	0.0-0.4; 29.4-36.3; 49.6-61.0
				A1	0.1-19.2
9q	20	0.0-58.1	Forward	C2	157.5-157.6	Addition
				A2	0.0-58.6
10p	26	0.0-39.0	Forward	D3	0.2-29.3
				D2	0.4-8.6	Addition
10q	15	0.1-64.2	Forward	C1	24.6-41.7
				B3	72.6-74.2	Addition
				B4	101.6-126.4
				B1	61.1-83.9; 144.6-145.2
11p	21	0.0-50.8	Reverse	D1	105.7-106.3; 34.9-86.6
11q	23	0.0-52.3	Forward	A3	48.1-50.0	Addition
				C2	74.2-74.5; 105.3-157.5
12p	11	0.0-74.4	Reverse	D4	34.0-82.6
				A1	90.0-116.2
12qp	35	0.0-26.5	Reverse	B2	0.0-28.7
				F2	0.0-0.5	Addition
12qt	5	0.1-88.9	Forward	D1	0.1-31.8
				E1	0.1-12.7
				C1	41.7-54.9; 0.0-6.6
				E2	37.8-63.9
13p	13*	0.0-38.3	Reverse	F2	0.6-82.8
13qp	29	0.0-41.7	Reverse
13qt	7	0.0-80.9	Reverse	D3	33.3-71.5
				F1	65.7-68.7; 0.4-41.3
14p	24	0.0-47.7	Reverse	A3	0.1-48.1
14q	3	0.0-91.9	Forward	A1	140.0-172.5
				B4	84.2-84.6	Addition
				B3	0.3-27.7
				B1	170.9-191.7; 192.8-204.8
15p	31	0.0-39.8	Reverse	C2	0.1-40.5
15q	30	0.0-40.2	Forward	B3	30.7-72.6
	28	0.0-41.2	Forward	D2	48.3-89.8
16p	37	0.1-30.9	Reverse	B1	0.3-1.4	Addition
				C1	176.3-207.5
16q	10	0.0-69.3	Forward	B4	84.6-101.6
				B3	72.4-72.4	Addition
				B4	126.4-144.2
				A3	53.3-90.1
X	X	0.1-123.9	Forward	X	0.0-126.4
